# Supplementary material for: Investigating Methods to Mitigate Whey Protein Derived Mouthdrying
Source: Foods. 2021 Sep 1;10(9):2066. doi: 10.3390/foods10092066 (PMC8467667; doi:10.3390/foods10092066)
Supplement: Supplementary file 1 [file foods-10-02066-s001.zip]

Archive with 1 entries (1 files):
- foods-1330649-supplementary.pdf
